# Supplementary material for: Role of DCAF8 in Mammary Ductal Elongation and Branching Morphogenesis
Source: J Mammary Gland Biol Neoplasia. 2026 Mar 6;31(1):11. doi: 10.1007/s10911-026-09604-z (PMC13065545; doi:10.1007/s10911-026-09604-z)
Supplement: Supplementary file 1 — Supplementary Material 1. [file 10911_2026_9604_MOESM1_ESM.xlsx]

## Sheet: UP
Gene ID	Gene Symbol	Type	log2 (Dcaf8_ko / Dcaf8_wt)	Pvalue(Dcaf8_ko / Dcaf8_wt)	Qvalue (Dcaf8_ko / Dcaf8_wt)
108168003	Gm46353'	mRNA	6.50768	3.77687e-07	1.94572e-06
11921	'Atoh1'	mRNA	4.73045	0.00171403	0.00526698
544763	'Hbq1b'	mRNA	4.62348	0.00297678	0.00876233
23937	'Mab21l2'	mRNA	4.62248	0.00279375	0.00826081
100034684	'Cstdc5'	mRNA	4.54541	0.000871634	0.0028236
71756	Cpn2'	mRNA	4.3797	1.76174e-17	1.77676e-16
237362	Npffr1'	mRNA	4.1838	1.71774e-08	1.00106e-07
108167415	'Gm45978'	mRNA	4.11094	0.000661953	0.00219725
216635	'Hbq1a'	mRNA	4.09236	0.0134596	0.0338488
12902	'Cr2'	mRNA	4.09181	0.0138956	0.0348258
22227	Ucp1'	mRNA	4.05555	3.04501e-190	3.35503e-188
72301	'Shisal1'	mRNA	4.04961	0.00540337	0.0149986
15571	'Elavl3'	mRNA	4.04807	0.00468585	0.0131875
330863	Trim67'	mRNA	3.90927	2.12462e-47	4.93476e-46
100039139	'Ccdc152'	mRNA	3.86748	0.00872624	0.0229707
12684	'Cideb'	mRNA	3.82846	5.17164e-07	2.63424e-06
12683	Cidea'	mRNA	3.74075	0	0
268958	Capn11'	mRNA	3.69412	1.38368e-17	1.40431e-16
243270	Hcar1'	mRNA	3.68284	2.45402e-271	4.91614e-269
21906	Otop1'	mRNA	3.55793	1.54715e-46	3.533e-45
16165	Il13ra2'	mRNA	3.54498	0.0197673	0.0476046
26458	Slc27a2'	mRNA	3.42959	2.04845e-57	5.70492e-56
73813	Fam83e'	mRNA	3.37156	3.05876e-24	3.96491e-23
11556	'Adrb3'	mRNA	3.2997	0	0
15562	Htr4'	mRNA	3.25676	3.10319e-06	1.43699e-05
277328	'Trpa1'	mRNA	3.18316	0.00255541	0.00760455
64580	'Ndst4'	mRNA	3.06228	0.00103185	0.00330257
68800	'Prr32'	mRNA	2.9288	3.63144e-05	0.000146563
19275	'Ptprn'	mRNA	2.90408	1.20824e-07	6.54581e-07
17960	Nat1'	mRNA	2.87045	0.000211648	0.000759864
211480	'Kcnj14'	mRNA	2.86784	4.19749e-06	1.91286e-05
545611	'Fam205a2'	mRNA	2.85411	1.18579e-06	5.79227e-06
19214	'Ptgdr'	mRNA	2.76523	0.0039106	0.0112061
320492	A830018L16Rik'	mRNA	2.76408	6.55395e-26	8.99841e-25
20518	'Slc22a2'	mRNA	2.73134	0.0143234	0.0358165
211232	'Cpne9'	mRNA	2.73057	0.014638	0.0364946
791415	'Gm12500'	mRNA	2.69802	0.00200309	0.00607889
66650	'Nepn'	mRNA	2.5623	2.56725e-05	0.000105669
385643	'Kng2'	mRNA	2.54591	2.77023e-08	1.58251e-07
619548	'Defb42'	mRNA	2.52489	0.010415	0.0269257
171281	Acot3'	mRNA	2.50568	2.22904e-06	1.04984e-05
224530	Acat3'	mRNA	2.49705	1.10966e-35	2.02506e-34
12700	Cish'	mRNA	2.49266	7.0573e-198	8.07878e-196
214593	'Duox2'	mRNA	2.48791	7.40203e-08	4.08421e-07
619665	'Klf14'	mRNA	2.45413	0.0153614	0.0380719
75104	Mmd2'	mRNA	2.4534	9.97973e-51	2.48844e-49
77772	'Dcst1'	mRNA	2.44185	2.56345e-06	1.19711e-05
332131	'Krt78'	mRNA	2.41746	3.04897e-13	2.50234e-12
381924	'Itgad'	mRNA	2.38325	0.00572574	0.0157964
75124	'Nxnl2'	mRNA	2.3468	0.00128602	0.00405206
14704	Gng3'	mRNA	2.3325	0.0116945	0.0298742
433415	'Gm13420'	mRNA	2.3129	0.00138192	0.00432488
228094	'Cerkl'	mRNA	2.30215	0.000683748	0.00226192
235135	Tmem45b'	mRNA	2.27888	0	0
16682	'Krt4'	mRNA	2.27587	0.00281434	0.00831613
100043497	'Nat8f7'	mRNA	2.26467	0.000204867	0.000737665
223332	'Ranbp3l'	mRNA	2.25456	0.00110912	0.00352936
110332	'Pp2d1'	mRNA	2.23401	0.0100269	0.0260368
16627	'Klra1'	mRNA	2.23239	0.00913118	0.0239259
68468	'Ly6g6c'	mRNA	2.18495	0.0116827	0.0298527
226356	'Cfap221'	mRNA	2.18086	0.0115023	0.0294386
328563	'Apol11b'	mRNA	2.18064	1.0309e-05	4.4609e-05
619310	'Zfp872'	mRNA	2.15102	9.75131e-07	4.81394e-06
380709	'Spata22'	mRNA	2.14976	3.6163e-09	2.23848e-08
272158	'Poln'	mRNA	2.1461	3.20235e-18	3.35377e-17
228550	'Itpka'	mRNA	2.11393	2.65612e-22	3.22929e-21
13004	'Ncan'	mRNA	2.09719	0.00320915	0.00938209
74430	'Cfap20dc'	mRNA	2.08719	0.000127713	0.00047549
14563	Gdf5'	mRNA	2.0851	1.69995e-08	9.91018e-08
16545	'Kera'	mRNA	2.06504	1.69536e-21	2.01534e-20
215900	'Calhm6'	mRNA	2.06432	7.88122e-06	3.45703e-05
227618	'Lrrc26'	mRNA	2.06408	3.68793e-16	3.50672e-15
232370	'Clstn3'	mRNA	2.05326	1.10209e-35	2.01334e-34
245631	'Pwwp3b'	mRNA	2.04545	1.14087e-29	1.73383e-28
320974	'Lrrn4'	mRNA	2.0413	1.21252e-10	8.42221e-10
106722	'Mpig6b'	mRNA	2.0291	5.17128e-05	0.000203538
382075	'Odf3l1'	mRNA	2.0246	6.36473e-16	5.9842e-15
545486	'Tubb1'	mRNA	2.01737	0.000185462	0.000672187
11656	'Alas2'	mRNA	2.00964	7.13082e-170	6.72242e-168
100503605	'Hbb-bs'	mRNA	2.00704	0	0
68888	'Gkn3'	mRNA	1.99761	2.35335e-07	1.23805e-06
53871	'Pkd2l2'	mRNA	1.99363	8.02791e-28	1.16673e-26
101488143	Hbb-bt'	mRNA	1.99361	0	0
80885	'Hcar2'	mRNA	1.98973	2.2252e-60	6.49472e-59
319229	'Sctr'	mRNA	1.98968	1.04213e-25	1.42195e-24
100039206	'Mup17'	mRNA	1.98915	3.87737e-05	0.000155811
233079	'Ffar2'	mRNA	1.98365	1.47248e-36	2.74691e-35
20519	'Slc22a3'	mRNA	1.97648	1.25169e-123	7.60895e-122
12518	'Cd79a'	mRNA	1.969	0.00161213	0.00498601
68918	'1190005I06Rik'	mRNA	1.96717	3.79825e-29	5.71326e-28
100033459	'Ifi208'	mRNA	1.95685	7.94509e-14	6.73708e-13
494504	Apcdd1'	mRNA	1.95663	3.0169e-248	4.835e-246
14934	'Gypa'	mRNA	1.92168	0.0127787	0.0322977
100102	'Pcsk9'	mRNA	1.91518	0.00718576	0.0193224
12478	'Cd19'	mRNA	1.89571	0.0057289	0.0158003
320609	'Strip2'	mRNA	1.89037	2.58331e-62	7.8384e-61
26878	B3galt2'	mRNA	1.88763	4.20945e-236	6.236e-234
320916	'Wscd2'	mRNA	1.87972	1.08269e-16	1.05335e-15
110257	'Hba-a2'	mRNA	1.87796	0	0
93674	'Nat8f3'	mRNA	1.87204	7.04727e-11	4.97343e-10
381974	'Mrgprg'	mRNA	1.87187	6.67618e-53	1.7232e-51
17068	'Ly6d'	mRNA	1.87111	0	0
15122	Hba-a1'	mRNA	1.86054	0	0
19218	'Ptger3'	mRNA	1.83581	1.67022e-206	2.01752e-204
239845	'Gpr156'	mRNA	1.82779	0.000267135	0.000944887
15930	'Ido1'	mRNA	1.82723	3.56491e-106	1.80074e-104
73363	'1700056E22Rik'	mRNA	1.82147	6.34461e-06	2.82876e-05
245446	'Slitrk4'	mRNA	1.81084	0.00211735	0.00639268
71690	'Esm1'	mRNA	1.8106	0.00920626	0.0240976
109254	'Adtrp'	mRNA	1.80292	3.63278e-49	8.80912e-48
24108	'Ubd'	mRNA	1.79612	1.84618e-08	1.07201e-07
100039008	'Mup10'	mRNA	1.79303	4.92319e-169	4.61654e-167
16005	'Igfals'	mRNA	1.78978	5.53027e-97	2.55218e-95
100039054	'Mup12'	mRNA	1.78825	0.0109788	0.0282548
23934	'Ly6h'	mRNA	1.7823	1.25401e-07	6.77919e-07
20617	'Snca'	mRNA	1.7785	2.9918e-34	5.22202e-33
70784	'Rasl12'	mRNA	1.77828	9.59894e-114	5.22283e-112
110135	'Fgb'	mRNA	1.77732	3.19878e-144	2.37938e-142
100417514	'Adh6b'	mRNA	1.76566	0.00210613	0.00636206
118568702	'LOC118568702'	mRNA	1.76449	0.00638329	0.0174062
213171	'Prss27'	mRNA	1.75353	0.0180325	0.0438717
17086	'Ncr1'	mRNA	1.75023	8.10043e-05	0.000309431
68396	'Nat8'	mRNA	1.74878	0.00312763	0.00916505
194908	'Pld6'	mRNA	1.73487	0.0105625	0.027279
57349	'Ppbp'	mRNA	1.72392	2.31591e-06	1.08785e-05
329650	'Med12l'	mRNA	1.72165	9.06655e-21	1.05362e-19
74717	'Spata17'	mRNA	1.7203	0.00648911	0.0176592
13034	'Ctse'	mRNA	1.71937	2.90608e-199	3.34845e-197
232493	'Gys2'	mRNA	1.70329	7.87718e-21	9.16613e-20
20533	'Slc4a1'	mRNA	1.69998	5.80223e-05	0.0002265
271639	'Adcy10'	mRNA	1.69321	4.24669e-10	2.82296e-09
104816	'Aspg'	mRNA	1.6922	4.47904e-65	1.42016e-63
329324	'Syt14'	mRNA	1.68929	1.59338e-08	9.32595e-08
381411	'Accsl'	mRNA	1.68862	0.00730996	0.0195877
100038514	'Gm11837'	mRNA	1.68807	1.14443e-05	4.92196e-05
100504221	'Efcab8'	mRNA	1.67017	0.000758434	0.00248429
13516	'Epyc'	mRNA	1.65063	0.00104141	0.00332892
216441	'Slc26a10'	mRNA	1.65037	1.20543e-22	1.48087e-21
19428	'Rasl2-9'	mRNA	1.64961	0.00061824	0.00206068
19152	'Prtn3'	mRNA	1.63605	8.46807e-18	8.66417e-17
68172	'Rpl39l'	mRNA	1.63135	0.000182035	0.000660851
18213	'Ntrk3'	mRNA	1.62821	6.9779e-159	5.91411e-157
23796	'Aplnr'	mRNA	1.61989	3.24703e-91	1.43105e-89
11550	'Adra1d'	mRNA	1.60727	1.68363e-13	1.40004e-12
83379	'Klb'	mRNA	1.60379	2.27006e-87	9.55104e-86
66727	'Plaat5'	mRNA	1.59895	0.00207166	0.00626653
69387	'Dnajb13'	mRNA	1.5937	0.00548667	0.0152059
100039150	'Mup15'	mRNA	1.58298	6.28598e-10	4.12107e-09
106757	'Catsperd'	mRNA	1.58039	0.000348479	0.00120932
109019	'Nabp1'	mRNA	1.57922	5.4511e-234	7.87684e-232
52570	'Ccdc69'	mRNA	1.57769	2.46746e-37	4.68738e-36
12580	'Cdkn2c'	mRNA	1.57457	1.24712e-167	1.15713e-165
75552	'Paqr9'	mRNA	1.57232	3.49425e-78	1.31064e-76
319582	'Trmt9b'	mRNA	1.57031	1.99669e-15	1.83906e-14
100038538	'Gm10767'	mRNA	1.56752	5.73731e-05	0.000224214
671232	'Topaz1'	mRNA	1.56564	0.00397628	0.0113703
116939	'Pnpla3'	mRNA	1.56207	0	0
60533	'Cd274'	mRNA	1.55881	1.00286e-55	2.71572e-54
446101	'Xrra1'	mRNA	1.5527	0.0108418	0.0279349
16716	'Ky'	mRNA	1.55044	5.31752e-82	2.10657e-80
75209	'Sv2c'	mRNA	1.54667	2.53425e-17	2.54276e-16
23917	'Impdh1'	mRNA	1.54647	1.86545e-166	1.69516e-164
20496	'Slc12a2'	mRNA	1.54634	0	0
78257	'Lrrc9'	mRNA	1.54439	0.0001186	0.000443812
404545	'Ano7'	mRNA	1.54421	0.00398918	0.0114035
16527	'Kcnk3'	mRNA	1.54349	1.1517e-122	6.95318e-121
74571	'Kcnk16'	mRNA	1.54067	5.06514e-08	2.82574e-07
70377	'Derl3'	mRNA	1.54049	0.000235158	0.000840042
12824	'Col2a1'	mRNA	1.53523	0.000259157	0.000919991
192653	'Ttc36'	mRNA	1.5344	4.20718e-08	2.36582e-07
11484	'Aspa'	mRNA	1.52574	7.02372e-48	1.65536e-46
117167	'Steap4'	mRNA	1.52395	0	0
381218	'4430402I18Rik'	mRNA	1.51418	1.2026e-17	1.22265e-16
68214	'Gsto2'	mRNA	1.50378	2.75293e-07	1.43925e-06
20183	'Rxrg'	mRNA	1.49849	6.17837e-30	9.43017e-29
228966	'Ppp1r3d'	mRNA	1.49412	3.21108e-21	3.77891e-20
108812	'Flacc1'	mRNA	1.49303	2.96621e-08	1.69009e-07
108015	'Chrnb4'	mRNA	1.49302	0.0111229	0.0285631
56846	'Necab3'	mRNA	1.48212	0.0167013	0.041018
26874	'Abcd2'	mRNA	1.48106	0	0
16000	'Igf1'	mRNA	1.47918	1.45243e-227	2.01614e-225
75761	'Apol7a'	mRNA	1.47028	0.00274125	0.00812058
277898	'Slc15a5'	mRNA	1.46669	0.0191296	0.0462284
630077	'LOC630077'	mRNA	1.46597	0.00163449	0.00504632
15466	'Hrh2'	mRNA	1.46486	2.83633e-06	1.31722e-05
320558	'Sycp2'	mRNA	1.46404	0.00323235	0.00944406
232371	'C1rl'	mRNA	1.46247	2.14793e-30	3.33914e-29
386463	'Cdsn'	mRNA	1.4594	1.84353e-60	5.39861e-59
16369	'Irs3'	mRNA	1.45914	2.1521e-59	6.11927e-58
53321	'Cntnap1'	mRNA	1.45866	3.58667e-71	1.23015e-69
235599	'6430571L13Rik'	mRNA	1.45758	1.16778e-12	9.23176e-12
69861	'2010003K11Rik'	mRNA	1.45234	1.35491e-24	1.78119e-23
667055	'Unc93a2'	mRNA	1.44517	6.76698e-11	4.78137e-10
13829	'Dmtn'	mRNA	1.44327	1.78197e-63	5.54046e-62
17841	'Mup2'	mRNA	1.4423	1.99902e-68	6.63667e-67
246049	'Slc36a2'	mRNA	1.44067	0	0
11814	'Apoc3'	mRNA	1.43764	7.41905e-08	4.09232e-07
327747	'Mettl24'	mRNA	1.43674	0.000150377	0.000551945
269642	'Nat8l'	mRNA	1.433	3.45382e-196	3.92821e-194
67512	'Agpat2'	mRNA	1.42902	0	0
17305	'Mfng'	mRNA	1.42718	2.22959e-128	1.41387e-126
381853	'Gipr'	mRNA	1.42491	5.9794e-07	3.02383e-06
382913	'Neil2'	mRNA	1.42299	4.5322e-16	4.28868e-15
211666	'Mgst2'	mRNA	1.41713	5.83476e-27	8.30194e-26
333883	'Cd59b'	mRNA	1.41428	0.000108774	0.000409388
18979	'Pon1'	mRNA	1.40694	4.43554e-09	2.72548e-08
66166	'S100a14'	mRNA	1.39686	1.1155e-30	1.7449e-29
226849	'Ppp2r5a'	mRNA	1.39479	0	0
320095	'6430550D23Rik'	mRNA	1.39326	1.27791e-07	6.89779e-07
23966	'Tenm4'	mRNA	1.39154	1.57382e-134	1.07539e-132
16640	'Klra9'	mRNA	1.38669	0.0134653	0.0338506
16977	'Lrrc23'	mRNA	1.38562	0.00835553	0.0220872
115490131	'Gm42517'	mRNA	1.3797	0.000176241	0.000641534
14412	'Slc6a13'	mRNA	1.37704	4.29851e-13	3.49854e-12
67856	'Echdc3'	mRNA	1.37351	1.81975e-41	3.78306e-40
13411	'Dnah11'	mRNA	1.37261	0.000193851	0.000700435
78894	'Aacs'	mRNA	1.36858	0	0
11832	'Aqp7'	mRNA	1.36561	5.95577e-104	2.91651e-102
382018	'Unc13a'	mRNA	1.36089	0.00109842	0.00349975
75178	'Meiob'	mRNA	1.36049	0.00724284	0.0194403
20250	'Scd2'	mRNA	1.35633	2.63358e-306	6.10886e-304
231070	'Insig1'	mRNA	1.35246	1.04609e-251	1.75633e-249
110460	'Acat2'	mRNA	1.3493	1.01352e-184	1.08947e-182
14165	'Fgf10'	mRNA	1.3461	2.04827e-77	7.63404e-76
56072	'Lgals12'	mRNA	1.33947	2.75239e-228	3.85095e-226
11812	'Apoc1'	mRNA	1.33871	5.76523e-41	1.18456e-39
212933	'Pm20d1'	mRNA	1.33704	4.55711e-11	3.2512e-10
22418	'Wnt5a'	mRNA	1.33554	8.16761e-100	3.88105e-98
381058	'Unc93a'	mRNA	1.33506	0.0117795	0.0300565
241556	'Tspan18'	mRNA	1.33488	5.58982e-56	1.52543e-54
668894	'Vinac1'	mRNA	1.33283	4.49885e-05	0.000178909
63953	'Dusp10'	mRNA	1.33118	6.25664e-31	9.86568e-30
70696	'Magea9'	mRNA	1.33031	0.00165584	0.00510506
11752	'Anxa8'	mRNA	1.32891	7.05882e-20	7.90095e-19
67652	'Spaca1'	mRNA	1.32824	0.00676741	0.018316
230590	'Zyg11a'	mRNA	1.32586	1.39069e-09	8.8892e-09
60525	'Acss2'	mRNA	1.31941	0	0
11539	'Adora1'	mRNA	1.31598	2.17538e-144	1.6319e-142
18601	'Padi3'	mRNA	1.31422	0.00870331	0.022924
84112	'Sucnr1'	mRNA	1.31321	1.6411e-13	1.3666e-12
19258	'Ptpn4'	mRNA	1.31148	1.62397e-84	6.58139e-83
269954	'Ttll13'	mRNA	1.30947	0.0184135	0.0446753
327743	'Ccn6'	mRNA	1.30862	0.0033439	0.00973247
107934	'Celsr3'	mRNA	1.30573	0.0118381	0.030195
15166	'Hcn2'	mRNA	1.30322	0.00675855	0.0182965
223917	'Krt79'	mRNA	1.30093	0.000507424	0.00171598
12346	'Car1'	mRNA	1.29889	0.00282775	0.00835015
20649	'Sntb1'	mRNA	1.29637	2.1333e-91	9.47302e-90
11936	'Fxyd2'	mRNA	1.29483	1.10519e-13	9.30882e-13
24012	'Rgs7'	mRNA	1.28014	1.45186e-16	1.40245e-15
15945	'Cxcl10'	mRNA	1.27882	1.43235e-05	6.08896e-05
108699	'Chn1'	mRNA	1.27595	1.33315e-33	2.27292e-32
17436	'Me1'	mRNA	1.2743	0	0
54710	'Hs3st3b1'	mRNA	1.27402	6.77851e-25	9.03921e-24
216974	'Proca1'	mRNA	1.27278	1.33054e-31	2.13626e-30
74424	'Tmc5'	mRNA	1.27189	0.00015858	0.000580723
269633	'Wdr86'	mRNA	1.26928	1.08716e-07	5.91528e-07
545481	'Arhgap40'	mRNA	1.26809	1.30941e-26	1.84816e-25
66107	'Wfdc21'	mRNA	1.26588	1.80554e-07	9.59019e-07
223337	'Ugt3a2'	mRNA	1.26409	0.0196175	0.0472779
329910	'Acot11'	mRNA	1.26049	5.59911e-32	9.12261e-31
102294	'Cyp4v3'	mRNA	1.26022	6.71561e-69	2.25075e-67
20512	'Slc1a3'	mRNA	1.25975	1.65299e-248	2.67345e-246
319942	'A530016L24Rik'	mRNA	1.25767	1.30164e-202	1.52978e-200
52882	'Rgs7bp'	mRNA	1.25689	2.88846e-16	2.75993e-15
76161	'Lamp5'	mRNA	1.25466	0.0182288	0.0443065
633285	'Rbm46'	mRNA	1.25372	0.00815186	0.0216266
94282	'Sfxn5'	mRNA	1.25114	7.14676e-35	1.26751e-33
216152	'Plppr3'	mRNA	1.24878	6.83222e-43	1.46171e-41
237858	'Trarg1'	mRNA	1.24636	2.86642e-171	2.77649e-169
15107	'Hadh'	mRNA	1.24229	0	0
67283	'Slc25a19'	mRNA	1.24216	9.74693e-126	6.02908e-124
67326	'1700037H04Rik'	mRNA	1.24023	7.20009e-82	2.84597e-80
207495	'Baiap2l2'	mRNA	1.23936	0.000342489	0.00119017
100861909	'Mup22'	mRNA	1.23928	0	0
241877	'Slc10a5'	mRNA	1.23814	0.000154149	0.000565438
71712	'Dram1'	mRNA	1.23714	1.63761e-113	8.85563e-112
110058	'Syt17'	mRNA	1.23073	0.0132111	0.0332759
22095	'Tshr'	mRNA	1.22784	1.39798e-34	2.45729e-33
328258	'Slc25a48'	mRNA	1.22629	5.41546e-06	2.43606e-05
68385	'Tlcd1'	mRNA	1.2248	5.77094e-61	1.70698e-59
68404	'Nrn1'	mRNA	1.22467	7.61813e-12	5.70518e-11
76969	'Chst1'	mRNA	1.22011	4.39667e-156	3.57183e-154
269831	'Tspan12'	mRNA	1.21742	4.96982e-118	2.81713e-116
105245097	'Gm40595'	mRNA	1.21422	9.75275e-13	7.74465e-12
11433	'Acp5'	mRNA	1.21354	6.26495e-218	8.06167e-216
20216	'Acsm3'	mRNA	1.21336	7.68719e-93	3.46592e-91
103968	'Plin1'	mRNA	1.21094	0	0
110095	'Pygl'	mRNA	1.21004	2.76059e-260	5.06942e-258
108099	'Prkag2'	mRNA	1.20974	1.60548e-83	6.46189e-82
70617	'Fam241a'	mRNA	1.20232	3.69642e-16	3.511e-15
16768	'Lag3'	mRNA	1.19849	5.67004e-07	2.87481e-06
83961	'Nrg4'	mRNA	1.19717	1.46375e-90	6.41901e-89
109901	'Cela1'	mRNA	1.19531	1.26818e-06	6.17591e-06
17842	'Mup3'	mRNA	1.19176	2.63622e-05	0.000108407
243529	'H1f10'	mRNA	1.1915	2.37148e-14	2.06453e-13
241770	'Rims4'	mRNA	1.19112	4.45826e-14	3.83575e-13
20787	'Srebf1'	mRNA	1.18699	0	0
64075	'Smoc1'	mRNA	1.18689	7.32308e-189	8.01855e-187
65086	'Lpar3'	mRNA	1.18526	0.0203817	0.0488988
68910	'Zfp467'	mRNA	1.18502	1.80872e-54	4.76622e-53
235582	'Glyctk'	mRNA	1.1844	1.75825e-06	8.39776e-06
170826	'Ppargc1b'	mRNA	1.18254	2.26979e-48	5.42196e-47
19088	'Prkar2b'	mRNA	1.18172	2.43736e-292	5.11526e-290
68465	'Adipor2'	mRNA	1.17989	0	0
328381	'Sh2d4b'	mRNA	1.17954	2.72895e-12	2.10265e-11
18126	'Nos2'	mRNA	1.17621	2.28118e-08	1.31336e-07
22673	'Zfp185'	mRNA	1.1755	3.89505e-33	6.57718e-32
234673	'Ces2e'	mRNA	1.17521	0.0172164	0.0421071
11600	'Angpt1'	mRNA	1.17387	1.25179e-23	1.59911e-22
243369	'Sspo'	mRNA	1.17358	7.49755e-09	4.50492e-08
237553	'Trhde'	mRNA	1.17334	1.20574e-08	7.13526e-08
56791	'Ube2l6'	mRNA	1.17107	2.77471e-49	6.74696e-48
94249	'Slc24a3'	mRNA	1.1693	2.2707e-80	8.68334e-79
319613	'Sybu'	mRNA	1.16902	3.7036e-15	3.37071e-14
329702	'Dcst2'	mRNA	1.16726	1.60386e-11	1.18056e-10
100216474	'Ttll2'	mRNA	1.16464	0.0123801	0.0314027
435145	'Shisa8'	mRNA	1.1641	0.00593982	0.0163155
240327	'Gm4951'	mRNA	1.16337	1.01542e-26	1.43667e-25
52668	'Ifi27'	mRNA	1.16241	0	0
12354	'Car7'	mRNA	1.15996	0.000131982	0.000490042
74435	'Lrriq3'	mRNA	1.15926	0.0018414	0.00563312
22270	'Upk3a'	mRNA	1.15917	3.00829e-56	8.26061e-55
244416	'Ppp1r3b'	mRNA	1.15865	7.10048e-172	6.95413e-170
545725	'Mterf1a'	mRNA	1.15837	1.52536e-06	7.34917e-06
71532	'Fam217b'	mRNA	1.15648	4.42731e-18	4.59652e-17
224661	'Slc26a8'	mRNA	1.15499	3.95528e-05	0.000158725
15117	'Has2'	mRNA	1.15312	6.66379e-11	4.71223e-10
58994	'Smpd3'	mRNA	1.15091	1.20303e-25	1.63896e-24
100503924	'Fcor'	mRNA	1.15058	2.02622e-12	1.57219e-11
107476	'Acaca'	mRNA	1.15005	0	0
170812	'Ahsp'	mRNA	1.14985	0.00444299	0.0125784
13170	'Dbp'	mRNA	1.14938	1.1871e-72	4.12768e-71
114479	'Slc5a5'	mRNA	1.14922	8.13057e-56	2.20853e-54
225884	'Gstp3'	mRNA	1.14904	0.0190463	0.0460522
118567918	'LOC118567918'	mRNA	1.1489	9.41495e-21	1.09339e-19
192136	'Sugct'	mRNA	1.14845	6.30729e-15	5.67302e-14
14600	'Ghr'	mRNA	1.14662	0	0
13850	'Ephx2'	mRNA	1.14343	1.11548e-248	1.82082e-246
231724	'Rad9b'	mRNA	1.1403	1.56285e-20	1.79372e-19
17329	'Cxcl9'	mRNA	1.13992	1.62403e-26	2.27223e-25
230612	'Slc5a9'	mRNA	1.13816	0.000548076	0.00184496
13167	'Dbi'	mRNA	1.1356	1.40359e-36	2.62118e-35
76223	'Agbl3'	mRNA	1.1342	2.73661e-11	1.97882e-10
233549	'Mogat2'	mRNA	1.134	0.000320954	0.00112131
56013	'Srcin1'	mRNA	1.13323	1.5381e-12	1.20673e-11
100504234	'Ccdc170'	mRNA	1.13317	2.86477e-11	2.06979e-10
108013	'Celf4'	mRNA	1.13252	2.32943e-09	1.46141e-08
14571	'Gpd2'	mRNA	1.13232	2.47745e-167	2.28665e-165
15199	'Hebp1'	mRNA	1.13122	9.83432e-70	3.32762e-68
66568	'Rwdd3'	mRNA	1.13022	7.54308e-07	3.76279e-06
19207	'Ptch2'	mRNA	1.12951	9.12596e-09	5.45177e-08
58805	'Mlxipl'	mRNA	1.12736	1.10175e-224	1.5174e-222
229699	'Slc16a4'	mRNA	1.12576	0.000708684	0.00233347
66586	'Crls1'	mRNA	1.12493	9.70986e-63	2.98215e-61
52665	'Echdc1'	mRNA	1.124	2.01773e-158	1.70194e-156
73852	'D3Ertd751e'	mRNA	1.12159	3.22152e-26	4.47183e-25
170439	'Elovl6'	mRNA	1.12101	1.03182e-258	1.85612e-256
320129	'Grk3'	mRNA	1.11615	2.98492e-74	1.06521e-72
105670	'Rcbtb2'	mRNA	1.1154	7.3488e-89	3.16753e-87
11684	'Alox12'	mRNA	1.11535	5.46674e-07	2.77732e-06
11450	'Adipoq'	mRNA	1.11528	0	0
101700	'Trim68'	mRNA	1.11404	1.00076e-40	2.04193e-39
70503	'Ddo'	mRNA	1.11217	6.72989e-48	1.58824e-46
140483	'Hnmt'	mRNA	1.11091	4.06129e-26	5.61982e-25
16846	'Lep'	mRNA	1.10802	1.33047e-204	1.58478e-202
66431	'Oxld1'	mRNA	1.10782	1.32876e-11	9.82992e-11
27376	'Slc25a10'	mRNA	1.10613	3.04898e-210	3.78524e-208
13358	'Slc25a1'	mRNA	1.10493	0	0
244757	'Glb1l2'	mRNA	1.10281	5.45974e-176	5.46874e-174
76074	'Gbp8'	mRNA	1.1009	1.41392e-05	6.01643e-05
77613	'Prss36'	mRNA	1.09865	6.06455e-14	5.19242e-13
217837	'Itpk1'	mRNA	1.09758	1.16116e-55	3.13959e-54
257635	'Sdsl'	mRNA	1.09725	4.90169e-07	2.50542e-06
72852	'Mblac2'	mRNA	1.09563	3.89637e-12	2.97484e-11
238076	'Kcns3'	mRNA	1.09557	1.30857e-21	1.56292e-20
118567439	'LOC118567439'	mRNA	1.09541	2.38107e-12	1.83863e-11
110075	'Bmp3'	mRNA	1.09428	1.22401e-14	1.08433e-13
51799	'Rundc3a'	mRNA	1.09246	5.60874e-07	2.84455e-06
66375	'Dhrs7'	mRNA	1.09139	2.6728e-91	1.18389e-89
228139	'P2rx3'	mRNA	1.09132	7.5364e-05	0.000289139
100040049	'Smim38'	mRNA	1.09038	6.43208e-06	2.86413e-05
53422	'Ybx2'	mRNA	1.08679	1.17486e-14	1.04288e-13
217682	'Plekhd1'	mRNA	1.08165	6.08197e-05	0.000236374
243621	'Iqsec3'	mRNA	1.07649	0.00156111	0.00484181
12479	'Cd1d1'	mRNA	1.07635	2.22977e-144	1.66562e-142
18405	'Orm1'	mRNA	1.07573	5.38424e-97	2.49131e-95
20618	'Sncg'	mRNA	1.07391	1.87456e-67	6.15394e-66
76187	'Adhfe1'	mRNA	1.07355	2.64514e-132	1.76633e-130
16367	'Irs1'	mRNA	1.07338	5.51201e-122	3.28281e-120
434402	'Gm5617'	mRNA	1.07272	1.45183e-19	1.60466e-18
211134	'Lzts1'	mRNA	1.07188	4.03254e-06	1.84218e-05
12663	'Chml'	mRNA	1.07056	1.29863e-20	1.50023e-19
14137	'Fdft1'	mRNA	1.06973	2.11772e-113	1.14169e-111
373864	'Col27a1'	mRNA	1.06939	8.23008e-40	1.65437e-38
71755	'Dhdh'	mRNA	1.06791	6.18882e-110	3.22789e-108
60344	'Fign'	mRNA	1.06781	1.25777e-06	6.13406e-06
320204	'Etfbkmt'	mRNA	1.06721	1.75127e-30	2.72491e-29
20339	'Sele'	mRNA	1.06623	0.00340406	0.00988798
407788	'BC051142'	mRNA	1.06614	0.00539119	0.0149695
69536	'Hemk1'	mRNA	1.06524	3.45686e-19	3.76412e-18
626359	'Wdr93'	mRNA	1.06494	1.50551e-07	8.0524e-07
14872	'Gstt2'	mRNA	1.06356	7.68606e-42	1.60542e-40
434693	'Mrto4-ps2'	mRNA	1.06351	0.0208334	0.0498468
11754	'Aoc3'	mRNA	1.06318	1.35084e-234	1.9845e-232
74521	'Ppp4r4'	mRNA	1.06106	2.15554e-07	1.13738e-06
272465	'Tmem255b'	mRNA	1.06089	1.31562e-08	7.74391e-08
12861	'Cox6a1'	mRNA	1.06023	2.96619e-137	2.08331e-135
56279	'Dipk1b'	mRNA	1.05948	1.40581e-11	1.03781e-10
71939	'Apol6'	mRNA	1.05909	2.93904e-194	3.27926e-192
100637	'N4bp2l1'	mRNA	1.05836	1.24542e-34	2.19774e-33
56325	'Abcb9'	mRNA	1.05343	1.49522e-15	1.38587e-14
109267	'Ssc4d'	mRNA	1.05291	0.00181835	0.00556716
72792	'2810459M11Rik'	mRNA	1.05289	0.000345796	0.00120095
67119	'Ccdc159'	mRNA	1.05277	2.57677e-09	1.60914e-08
21380	'Tbx1'	mRNA	1.05238	0.00311556	0.00913424
170770	'Bbc3'	mRNA	1.05057	2.36006e-08	1.35567e-07
64008	'Aqp9'	mRNA	1.05036	0.00801582	0.021301
71973	'Rbpms2'	mRNA	1.04772	5.89499e-30	9.00545e-29
12558	'Cdh2'	mRNA	1.04744	1.02123e-12	8.09501e-12
217830	'Dglucy'	mRNA	1.04379	2.01806e-47	4.69344e-46
241624	'Exd1'	mRNA	1.04351	1.14458e-11	8.50663e-11
16392	'Isl1'	mRNA	1.03954	0.00289521	0.00854077
231821	'Adap1'	mRNA	1.03921	6.28972e-18	6.49189e-17
246747	'Adig'	mRNA	1.03835	3.42309e-13	2.80026e-12
14218	'Sh3pxd2a'	mRNA	1.03767	2.99895e-255	5.2345e-253
231440	'Parm1'	mRNA	1.03493	6.0603e-35	1.07807e-33
71519	'Cyp2u1'	mRNA	1.03296	0.000606354	0.00202336
74096	'Hvcn1'	mRNA	1.03281	6.83369e-18	7.02456e-17
68279	'Mcoln2'	mRNA	1.03121	0.00695806	0.0187645
20981	'Syt3'	mRNA	1.03001	7.56126e-06	3.32164e-05
11637	'Ak2'	mRNA	1.02911	6.69172e-165	5.92806e-163
631323	'Gm12250'	mRNA	1.02849	4.25787e-13	3.46707e-12
76282	'Gpt'	mRNA	1.02774	7.4937e-73	2.61597e-71
60504	'Il21r'	mRNA	1.0277	0.0117629	0.0300228
225845	'Plaat3'	mRNA	1.02742	3.40722e-234	4.96412e-232
227700	'Sh3glb2'	mRNA	1.02646	6.54027e-106	3.27552e-104
338369	'Tmem220'	mRNA	1.02613	7.14369e-08	3.94537e-07
12038	'Bche'	mRNA	1.02451	2.46457e-79	9.32358e-78
50915	'Grb14'	mRNA	1.02403	9.87322e-25	1.30672e-23
15405	'Hoxa9'	mRNA	1.02317	1.81335e-06	8.64688e-06
17116	'Mab21l1'	mRNA	1.02275	0.00116096	0.00368549
235435	'Lctl'	mRNA	1.02237	2.19556e-23	2.77261e-22
72634	'Tdrkh'	mRNA	1.02179	1.5258e-14	1.34492e-13
69590	'Gpx8'	mRNA	1.02138	3.8221e-67	1.25009e-65
73316	'Calr3'	mRNA	1.02051	1.40912e-08	8.28325e-08
93709	'Pcdhga1'	mRNA	1.01915	0.000696496	0.00229806
107448	'Unc5a'	mRNA	1.01716	2.88792e-43	6.22386e-42
72244	'1600014C10Rik'	mRNA	1.0169	1.38834e-81	5.46317e-80
16638	'Klra7'	mRNA	1.01664	0.00707973	0.0190606
20503	'Slc16a7'	mRNA	1.01455	1.01391e-31	1.63683e-30
12503	'Cd247'	mRNA	1.01414	0.000219578	0.000787257
30878	'Apln'	mRNA	1.01121	4.04876e-09	2.49653e-08
22245	'Uck1'	mRNA	1.0088	1.75637e-127	1.09798e-125
68775	'Atp6v1c2'	mRNA	1.0079	0.00173152	0.00531608
16912	'Psmb9'	mRNA	1.00775	2.29011e-24	2.98392e-23
16500	'Kcnb1'	mRNA	1.00703	8.69415e-29	1.29232e-27
270097	'Vat1l'	mRNA	1.00516	2.67999e-20	3.04222e-19
71985	'Acad10'	mRNA	1.00501	4.79414e-44	1.04859e-42
22035	'Tnfsf10'	mRNA	1.00483	1.11651e-31	1.7959e-30
74147	'Ehhadh'	mRNA	1.00311	5.81643e-55	1.55125e-53
77015	'Mpped2'	mRNA	1.00228	0.00762475	0.02036
11428	'Aco1'	mRNA	1.00067	1.88145e-143	1.382e-141
20203	'S100b'	mRNA	1.00023	8.12061e-07	4.03717e-06

## Sheet: DOWN
Gene ID	Gene Symbol	Type	log2 (Dcaf8_ko / Dcaf8_wt)	Pvalue(Dcaf8_ko / Dcaf8_wt)	Qvalue (Dcaf8_ko / Dcaf8_wt)
17906	Myl2'	mRNA	-6.59158	3.16953e-74	1.1288e-72
11979	Atp7b'	mRNA	-6.15984	8.9549e-46	2.02912e-44
17897	Myl3'	mRNA	-6.1312	3.23521e-74	1.14987e-72
545637	'Gm11758'	mRNA	-6.1172	2.79138e-06	1.29771e-05
240899	'Lrrc52'	mRNA	-5.79275	1.46397e-05	6.21738e-05
21943	Tnfsf11'	mRNA	-5.69733	2.39343e-05	9.89535e-05
140781	Myh7'	mRNA	-5.57083	1.51878e-270	3.00838e-268
100042514	Sprr2a3'	mRNA	-5.23802	6.36767e-14	5.44402e-13
21952	Tnni1'	mRNA	-5.20505	1.36497e-48	3.27834e-47
216028	'Lrrtm3'	mRNA	-5.18625	0.000240826	0.000858723
193003	'Pirt'	mRNA	-5.15305	7.25469e-05	0.000278999
671003	'Pate11'	mRNA	-5.04342	0.000436666	0.00149244
20755	Sprr2a1'	mRNA	-4.93443	6.90855e-78	2.58579e-76
21924	Tnnc1'	mRNA	-4.81058	3.24188e-60	9.38441e-59
21955	Tnnt1'	mRNA	-4.75962	4.11571e-113	2.20534e-111
55961	'Slc13a1'	mRNA	-4.60388	0.0024377	0.0072813
14262	Fmo3'	mRNA	-4.33603	7.15548e-34	1.23428e-32
12991	Csn2'	mRNA	-4.16734	8.10758e-14	6.87156e-13
234724	'Tat'	mRNA	-4.15555	0.00314546	0.00921272
100862261	'Fam205a3'	mRNA	-4.15249	0.00377744	0.0108687
259108	'Olfr550'	mRNA	-4.1187	0.0131757	0.0332009
14125	'Fcer1a'	mRNA	-4.08226	6.32381e-11	4.47901e-10
28250	'Slco1a4'	mRNA	-4.0249	0.000711824	0.00234249
80908	'Abo'	mRNA	-3.91515	0.00676784	0.018316
12993	'Csn1s2a'	mRNA	-3.82765	3.76993e-08	2.12945e-07
17883	'Myh3'	mRNA	-3.73963	1.17426e-06	5.73913e-06
18829	Ccl21a'	mRNA	-3.63107	0.00355369	0.0102791
433766	Trim63'	mRNA	-3.62126	0	0
243078	'Tecrl'	mRNA	-3.46356	0.00538919	0.0149663
56642	Ankrd2'	mRNA	-3.45405	2.2405e-242	3.40498e-240
226438	'Igfn1'	mRNA	-3.43138	2.87856e-07	1.50048e-06
674895	'Nek10'	mRNA	-3.32751	0.00787233	0.0209513
654812	Angptl7'	mRNA	-3.25833	1.40714e-21	1.67724e-20
20717	Serpina3m'	mRNA	-3.20623	1.26799e-49	3.10034e-48
17474	'Clec4d'	mRNA	-3.05591	1.51031e-05	6.40647e-05
12960	'Crybb1'	mRNA	-3.05067	0.00381173	0.0109602
71096	'Sntg1'	mRNA	-2.99913	0.0056153	0.015516
114332	Lyve1'	mRNA	-2.99227	0	0
668940	'Myh7b'	mRNA	-2.9837	8.16688e-08	4.48377e-07
12990	'Csn1s1'	mRNA	-2.88602	5.45959e-23	6.7732e-22
105243	'Slc9a3'	mRNA	-2.85456	1.79415e-09	1.13774e-08
12163	'Bmp8a'	mRNA	-2.83885	0.0028227	0.00833804
56636	Fgf21'	mRNA	-2.82109	0.000902274	0.00291536
29818	Hspb7'	mRNA	-2.81846	0	0
244882	'Tnfaip8l3'	mRNA	-2.81567	0.012128	0.0308475
20674	'Sox2'	mRNA	-2.80916	0.0101251	0.0262608
434203	'Slc28a1'	mRNA	-2.7908	0.00357829	0.0103379
59310	'Myl10'	mRNA	-2.77885	0.00041563	0.00142607
14181	'Fgfbp1'	mRNA	-2.76602	1.35748e-09	8.68952e-09
12557	'Cdh17'	mRNA	-2.74394	0.00136567	0.00428082
277468	'Slc39a12'	mRNA	-2.74025	0.0142368	0.0356456
13488	Drd1'	mRNA	-2.70669	0.000635649	0.00211631
403183	'Mettl21e'	mRNA	-2.69245	5.05254e-16	4.76317e-15
17750	Mt2'	mRNA	-2.6857	0	0
18198	Musk'	mRNA	-2.66505	2.52992e-45	5.65989e-44
18948	'Pnmt'	mRNA	-2.65495	0.00227272	0.00682203
666806	'Gm8300'	mRNA	-2.6082	0.000132695	0.000492353
29862	'Ninj2'	mRNA	-2.58167	0.00838066	0.022147
15567	'Slc6a4'	mRNA	-2.57761	6.07897e-14	5.20224e-13
20538	'Slc6a2'	mRNA	-2.5705	0.00375106	0.0108051
59006	'Myoz2'	mRNA	-2.5634	4.51235e-128	2.84101e-126
71856	'Wfdc3'	mRNA	-2.54119	1.82722e-20	2.09033e-19
13214	'Defb1'	mRNA	-2.5285	5.07559e-37	9.58004e-36
11944	'Atp4a'	mRNA	-2.52093	0.00197502	0.00600199
76574	Mfsd2a'	mRNA	-2.5096	4.63581e-144	3.43381e-142
77794	'Adamtsl2'	mRNA	-2.50487	5.43186e-30	8.31235e-29
268807	Klhl38'	mRNA	-2.50263	3.80372e-154	3.06191e-152
240131	Lrrc30'	mRNA	-2.47172	3.14176e-184	3.35673e-182
268709	'Fam107a'	mRNA	-2.4672	3.55893e-134	2.42241e-132
76206	'Gpr165'	mRNA	-2.45657	5.10562e-05	0.000201313
20390	'Sftpd'	mRNA	-2.44409	6.99089e-24	8.9958e-23
19252	Dusp1'	mRNA	-2.44212	0	0
223513	Abra'	mRNA	-2.43103	1.20549e-183	1.27254e-181
71781	'Slc16a14'	mRNA	-2.43004	1.66594e-08	9.73126e-08
17189	'Mb'	mRNA	-2.42927	0	0
77717	'Smim41'	mRNA	-2.4132	0.00149626	0.00464884
23850	'Pappa2'	mRNA	-2.41183	1.60154e-10	1.10287e-09
242642	'Hpdl'	mRNA	-2.40699	1.04935e-38	2.05774e-37
96875	Prg4'	mRNA	-2.39946	1.10141e-31	1.77484e-30
53417	'Hif3a'	mRNA	-2.37858	1.73665e-34	3.04329e-33
12873	'Cpa3'	mRNA	-2.37591	1.37927e-80	5.29743e-79
245683	'Klhl34'	mRNA	-2.37164	3.15387e-16	3.00701e-15
16670	Krt32'	mRNA	-2.37067	0.00833967	0.0220486
17882	'Myh2'	mRNA	-2.35286	0	0
20349	'Sema3e'	mRNA	-2.34082	4.11075e-15	3.73549e-14
14997	'H2-M9'	mRNA	-2.28952	2.77675e-22	3.3713e-21
70375	'Ica1l'	mRNA	-2.28044	0.000119838	0.000447968
74603	'Cd200r3'	mRNA	-2.25716	0.0181493	0.0441377
17888	'Myh6'	mRNA	-2.25564	0.00350668	0.0101559
17082	'Il1rl1'	mRNA	-2.24686	8.11179e-67	2.63843e-65
14409	'Gabrr2'	mRNA	-2.23948	5.70188e-06	2.55772e-05
225638	'Alpk2'	mRNA	-2.23935	2.83895e-136	1.97818e-134
230810	'Slc30a2'	mRNA	-2.2389	5.75348e-06	2.58021e-05
71395	'Cdcp3'	mRNA	-2.22682	5.10335e-131	3.3445e-129
17229	'Tpsb2'	mRNA	-2.22626	1.9595e-83	7.86881e-82
74100	'Arpp21'	mRNA	-2.21691	1.75932e-19	1.93966e-18
74249	'Lrrc2'	mRNA	-2.21317	5.1356e-77	1.90201e-75
74574	'Lvrn'	mRNA	-2.21009	2.75588e-71	9.47043e-70
13009	Csrp3'	mRNA	-2.20565	2.13089e-170	2.0416e-168
14408	'Gabrr1'	mRNA	-2.19905	0.020071	0.0482323
242505	'Rasef'	mRNA	-2.18416	3.39604e-139	2.40437e-137
14711	'Gnmt'	mRNA	-2.18354	1.84407e-07	9.78586e-07
12945	Dmbt1'	mRNA	-2.14242	2.06227e-213	2.61552e-211
666907	'Ms4a4a'	mRNA	-2.13439	1.98011e-59	5.6393e-58
208659	'Fam20a'	mRNA	-2.11677	6.48326e-143	4.74247e-141
270152	'Jaml'	mRNA	-2.11329	6.33099e-21	7.39622e-20
384071	'Slc25a34'	mRNA	-2.10963	5.45923e-36	1.00776e-34
241452	'Dhrs9'	mRNA	-2.09943	1.34157e-06	6.51888e-06
19092	'Prkg2'	mRNA	-2.09673	5.81847e-18	6.01606e-17
544791	'Myh13'	mRNA	-2.09615	1.05282e-05	4.55019e-05
382384	'Odf3l2'	mRNA	-2.08902	1.30699e-36	2.44337e-35
381714	'Gm9758'	mRNA	-2.08286	0.00871226	0.0229408
17748	'Mt1'	mRNA	-2.08171	0	0
76964	'2610028H24Rik'	mRNA	-2.07875	0.000649126	0.00215751
55985	'Cxcl13'	mRNA	-2.0759	3.54591e-31	5.63669e-30
233231	'Mrgprb1'	mRNA	-2.06672	6.38085e-15	5.73626e-14
329554	'Gm826'	mRNA	-2.05267	0.0178182	0.0433982
19888	'Rp1'	mRNA	-2.03528	0.00028885	0.00101578
17228	'Cma1'	mRNA	-2.02332	3.67793e-76	1.3508e-74
12828	Col4a3'	mRNA	-2.01318	6.24573e-12	4.70338e-11
78910	'Asb15'	mRNA	-2.00982	4.45109e-121	2.63317e-119
16665	Krt15'	mRNA	-1.99889	2.59541e-117	1.45715e-115
30049	'Scd3'	mRNA	-1.99346	0.00213099	0.00642945
381835	'Sbk3'	mRNA	-1.98786	8.93394e-17	8.7304e-16
246048	'Chodl'	mRNA	-1.98328	3.30336e-17	3.29569e-16
76722	'Ckmt2'	mRNA	-1.97984	0	0
207911	'Mchr1'	mRNA	-1.97388	5.51407e-22	6.61726e-21
69847	'Wnk4'	mRNA	-1.97362	8.49156e-53	2.18856e-51
16660	Krt31'	mRNA	-1.97245	0.00528467	0.0146876
17227	'Mcpt4'	mRNA	-1.96961	2.17097e-78	8.17778e-77
14126	'Ms4a2'	mRNA	-1.96373	0.00133944	0.00420833
243979	'Mrgprb2'	mRNA	-1.95272	8.41238e-06	3.67356e-05
210044	'Adcy2'	mRNA	-1.94	8.50914e-45	1.88689e-43
328780	'Prss34'	mRNA	-1.93247	0.00461503	0.013009
332175	'Zdhhc23'	mRNA	-1.92638	1.11164e-42	2.36395e-41
93677	'Lmod2'	mRNA	-1.924	0	0
27273	'Pdk4'	mRNA	-1.92328	0	0
66569	'Gdpd1'	mRNA	-1.91826	5.6457e-106	2.83556e-104
231134	'Dok7'	mRNA	-1.91612	2.79908e-29	4.22474e-28
18787	'Serpine1'	mRNA	-1.90006	5.98599e-88	2.53671e-86
17751	'Mt3'	mRNA	-1.89946	0.000157274	0.000576314
21949	'Tnfsf8'	mRNA	-1.89428	0.00888358	0.0233431
17863	'Myb'	mRNA	-1.894	7.9863e-130	5.17612e-128
67731	Fbxo32'	mRNA	-1.89085	0	0
243978	'Mrgprx2'	mRNA	-1.8786	1.86971e-05	7.84603e-05
12373	'Casq2'	mRNA	-1.87551	5.0213e-48	1.18979e-46
231646	'Myo1h'	mRNA	-1.85535	0.000419691	0.00143916
16891	'Lipg'	mRNA	-1.84981	2.78239e-28	4.08077e-27
22437	Xirp1'	mRNA	-1.84767	1.99866e-213	2.55322e-211
50934	'Slc7a8'	mRNA	-1.84715	8.17599e-104	3.99265e-102
20454	'St3gal5'	mRNA	-1.84055	2.86271e-61	8.56821e-60
14219	'Ccn2'	mRNA	-1.83736	1.37798e-151	1.08448e-149
21393	'Tcap'	mRNA	-1.83683	0	0
93671	'Cd163'	mRNA	-1.83426	0	0
64381	'Ms4a8a'	mRNA	-1.82812	1.04817e-10	7.32391e-10
245195	'Retnlg'	mRNA	-1.82794	0.00172117	0.00528709
11542	'Adora3'	mRNA	-1.82322	0.00257839	0.00766904
319991	'Kif6'	mRNA	-1.81985	0.0113556	0.0291013
70807	'Arrdc2'	mRNA	-1.8165	2.34515e-151	1.83745e-149
68794	'Flnc'	mRNA	-1.81348	0	0
101202	'Hepacam2'	mRNA	-1.81142	8.02441e-41	1.64109e-39
12064	Bdnf'	mRNA	-1.79893	1.44545e-43	3.13429e-42
228858	'Gdap1l1'	mRNA	-1.79511	0.000247887	0.000882471
72536	'Tagap'	mRNA	-1.79388	1.61445e-13	1.34568e-12
13508	'Dscam'	mRNA	-1.79335	0.000599557	0.00200447
12311	'Calcr'	mRNA	-1.79153	0.00395129	0.0113043
23844	Clca1'	mRNA	-1.78756	2.64561e-263	4.96165e-261
11472	'Actn2'	mRNA	-1.77951	0	0
68774	'Ms4a6d'	mRNA	-1.77156	4.0165e-39	7.96477e-38
213989	'Tmem82'	mRNA	-1.77005	0.000108042	0.000406807
20464	'Sim1'	mRNA	-1.76656	0.00241517	0.00722012
223272	'Itgbl1'	mRNA	-1.75314	6.0048e-29	8.97106e-28
21828	Thbs4'	mRNA	-1.74755	1.30736e-241	1.96986e-239
17395	Mmp9'	mRNA	-1.7427	6.51878e-17	6.41292e-16
100039795	'Ildr2'	mRNA	-1.74138	7.35106e-30	1.12007e-28
18725	'Pira2'	mRNA	-1.73988	3.58353e-09	2.21897e-08
74155	'Errfi1'	mRNA	-1.73598	0	0
16409	'Itgam'	mRNA	-1.7348	6.39707e-105	3.16781e-103
18600	Padi2'	mRNA	-1.73276	7.36124e-203	8.70948e-201
53324	'Nptx2'	mRNA	-1.73266	3.97515e-07	2.04368e-06
23964	'Tenm2'	mRNA	-1.72899	7.26365e-15	6.52322e-14
17133	'Maff'	mRNA	-1.72745	2.57061e-48	6.12395e-47
65115	'Bean1'	mRNA	-1.70948	0.000103769	0.000391304
11548	'Adra1b'	mRNA	-1.70686	0.00186682	0.00570268
234797	'6430548M08Rik'	mRNA	-1.70194	1.31436e-93	5.95651e-92
100294583	'Alkal2'	mRNA	-1.68976	6.07723e-05	0.000236346
22062	'Trp73'	mRNA	-1.682	1.21625e-07	6.5872e-07
231507	Plac8'	mRNA	-1.68087	3.89368e-289	8.07548e-287
16178	'Il1r2'	mRNA	-1.67623	1.42891e-19	1.58131e-18
192200	'Wfdc12'	mRNA	-1.67309	0.00340954	0.00990063
94214	'Spock2'	mRNA	-1.66797	3.51668e-106	1.78148e-104
14121	'Fbp1'	mRNA	-1.66299	2.73731e-05	0.000112223
14718	'Got1'	mRNA	-1.66292	1.7579e-256	3.099e-254
242594	'Fyb2'	mRNA	-1.65144	4.303e-09	2.64774e-08
114304	'Slc28a3'	mRNA	-1.6508	2.07422e-33	3.52958e-32
118567481	'LOC118567481'	mRNA	-1.64842	1.57154e-146	1.19934e-144
18742	'Pitx3'	mRNA	-1.64809	5.81884e-07	2.94771e-06
58916	'Myot'	mRNA	-1.64471	0	0
53320	'Folh1'	mRNA	-1.63753	1.97804e-05	8.2652e-05
210321	'BC048679'	mRNA	-1.63558	0.000117335	0.000439546
16194	'Il6ra'	mRNA	-1.63533	3.30569e-166	2.98852e-164
12062	'Bdkrb2'	mRNA	-1.63059	5.1464e-05	0.000202603
624219	'Angptl8'	mRNA	-1.63025	6.09504e-86	2.52822e-84
59289	'Ackr2'	mRNA	-1.62928	2.72671e-16	2.60821e-15
214305	'Hhipl1'	mRNA	-1.62329	1.97996e-13	1.63949e-12
72330	'Klhl40'	mRNA	-1.62182	5.20271e-69	1.74702e-67
17878	'Myf6'	mRNA	-1.61481	4.16763e-63	1.28897e-61
22355	'Vipr2'	mRNA	-1.614	5.46065e-10	3.59872e-09
72821	'Scn2b'	mRNA	-1.61143	1.12583e-12	8.9081e-12
75590	'Dusp9'	mRNA	-1.60793	1.3719e-06	6.64795e-06
14525	'Gcsam'	mRNA	-1.60676	0.00110461	0.00351691
14605	'Tsc22d3'	mRNA	-1.60483	0	0
231503	'Tmem150c'	mRNA	-1.59814	0.0150768	0.037488
54608	'Abhd2'	mRNA	-1.57859	0	0
11501	'Adam8'	mRNA	-1.5785	8.40104e-40	1.68681e-38
20568	'Slpi'	mRNA	-1.5735	6.80054e-18	7.00273e-17
17930	'Myom2'	mRNA	-1.5671	0	0
381413	'Gpr176'	mRNA	-1.56614	6.77755e-07	3.39726e-06
57752	'Tacc2'	mRNA	-1.56112	0	0
12829	'Col4a4'	mRNA	-1.56053	2.06892e-11	1.51466e-10
118568705	'LOC118568705'	mRNA	-1.55932	0	0
244071	'Agbl1'	mRNA	-1.55548	1.05997e-09	6.82975e-09
18124	'Nr4a3'	mRNA	-1.55415	5.40535e-32	8.82323e-31
214384	'Myocd'	mRNA	-1.5509	7.13353e-06	3.14944e-05
68678	'Smtnl1'	mRNA	-1.54701	1.42862e-71	4.93826e-70
20308	'Ccl9'	mRNA	-1.5432	2.17368e-176	2.1897e-174
11815	'Apod'	mRNA	-1.54192	5.02214e-172	4.94611e-170
20739	'Spta1'	mRNA	-1.53516	2.89937e-08	1.65468e-07
226040	'Tmem252'	mRNA	-1.53356	7.23993e-16	6.78176e-15
69774	'Ms4a6b'	mRNA	-1.53117	7.64451e-43	1.62957e-41
109272	'Mybpc1'	mRNA	-1.53114	0	0
18452	'P4ha2'	mRNA	-1.52905	3.03963e-127	1.88682e-125
12374	'Casr'	mRNA	-1.52865	2.72205e-18	2.86148e-17
227358	'Erfe'	mRNA	-1.52548	4.75774e-08	2.66267e-07
14229	Fkbp5'	mRNA	-1.52091	0	0
227541	'Camk1d'	mRNA	-1.52075	6.26849e-39	1.23887e-37
278304	'Zfp385c'	mRNA	-1.52073	0.00355386	0.0102791
56811	'Dkk2'	mRNA	-1.51052	1.65794e-06	7.94828e-06
17926	'Myoc'	mRNA	-1.51047	9.37108e-63	2.88816e-61
58522	'Trim54'	mRNA	-1.50837	6.93123e-103	3.34769e-101
18175	'Nrap'	mRNA	-1.50834	0	0
110893	'Slc8a3'	mRNA	-1.50427	8.6729e-35	1.53355e-33
11607	'Agtr1a'	mRNA	-1.50381	4.52681e-158	3.78214e-156
20305	'Ccl6'	mRNA	-1.50376	2.89165e-219	3.77607e-217
12660	'Chka'	mRNA	-1.49993	2.65873e-171	2.58955e-169
214425	'Cilp'	mRNA	-1.49933	7.4498e-132	4.91882e-130
209540	'Rtl9'	mRNA	-1.49808	0.00307728	0.00903101
16667	Krt17'	mRNA	-1.49701	2.42318e-74	8.68257e-73
72607	'Usp13'	mRNA	-1.49396	8.07455e-138	5.69385e-136
13447	'Doc2b'	mRNA	-1.49247	5.33361e-34	9.24546e-33
268890	'Lsamp'	mRNA	-1.49094	1.22304e-11	9.07833e-11
70008	'Ace2'	mRNA	-1.48844	0.0129629	0.0327116
73656	'Ms4a6c'	mRNA	-1.48817	3.09736e-58	8.68099e-57
215031	'Vgll2'	mRNA	-1.48648	2.13316e-16	2.04712e-15
16515	'Kcnj12'	mRNA	-1.48407	2.44222e-44	5.36832e-43
12609	'Cebpd'	mRNA	-1.48397	3.3595e-81	1.30739e-79
70945	'Mmrn1'	mRNA	-1.48373	4.31162e-05	0.000171851
118568152	'LOC118568152'	mRNA	-1.48315	1.2981e-253	2.22177e-251
665700	Hmcn2'	mRNA	-1.47915	2.38537e-233	3.41884e-231
227327	'B3gnt7'	mRNA	-1.47601	5.34875e-64	1.68682e-62
192188	'Stab2'	mRNA	-1.47105	8.28433e-06	3.61934e-05
108760	'Galnt16'	mRNA	-1.47052	2.39363e-81	9.35638e-80
71886	'2310002L09Rik'	mRNA	-1.46921	4.50828e-37	8.53669e-36
378431	'Txlnb'	mRNA	-1.46651	2.43205e-154	1.96672e-152
66402	'Sln'	mRNA	-1.46512	0.00012913	0.000480057
226695	'Ifi205'	mRNA	-1.46105	1.05336e-157	8.71814e-156
66959	'Dusp26'	mRNA	-1.45775	1.00351e-18	1.06894e-17
118568241	'LOC118568241'	mRNA	-1.45667	8.06163e-162	7.07057e-160
433938	'Mn1'	mRNA	-1.45271	2.54955e-60	7.42908e-59
75750	'Slc10a6'	mRNA	-1.44988	4.85345e-30	7.43366e-29
320563	'Islr2'	mRNA	-1.44981	1.92911e-19	2.1189e-18
22229	'Ucp3'	mRNA	-1.44676	3.0115e-152	2.3807e-150
15186	'Hdc'	mRNA	-1.44645	5.21012e-15	4.71263e-14
380924	'Olfm4'	mRNA	-1.44599	0.00124211	0.00392491
238871	'Pde4d'	mRNA	-1.44015	3.22456e-145	2.42931e-143
170744	'Tlr8'	mRNA	-1.43983	5.41302e-29	8.10069e-28
228785	'Mylk2'	mRNA	-1.43975	0	0
100861755	'Gm21190'	mRNA	-1.43526	0.00911437	0.023889
234072	'Adprhl1'	mRNA	-1.42853	2.32717e-07	1.22501e-06
80879	'Slc16a3'	mRNA	-1.42821	9.66033e-74	3.41287e-72
22414	'Wnt2b'	mRNA	-1.4242	1.26028e-06	6.14419e-06
116904	'Alpk3'	mRNA	-1.42413	4.11685e-104	2.02162e-102
115490184	'Gm42427'	mRNA	-1.4237	3.22103e-105	1.59953e-103
232333	'Slc6a1'	mRNA	-1.4213	0.00605791	0.0166012
214058	'Megf11'	mRNA	-1.42106	0.0174823	0.0426685
68854	'Asb11'	mRNA	-1.41959	1.33847e-62	4.08233e-61
14734	'Gpc3'	mRNA	-1.41664	1.21068e-134	8.30467e-133
217316	'Slc16a5'	mRNA	-1.41553	0.0042901	0.0121768
78321	'Ankrd23'	mRNA	-1.41539	1.11909e-267	2.16797e-265
271424	'Ip6k3'	mRNA	-1.41386	1.33738e-46	3.06191e-45
14199	'Fhl1'	mRNA	-1.41009	0	0
24066	'Spry4'	mRNA	-1.40821	5.23663e-41	1.07721e-39
76294	'Asb5'	mRNA	-1.40685	1.1518e-91	5.14051e-90
99738	'Kcnc4'	mRNA	-1.40667	1.70673e-24	2.23205e-23
19734	'Rgs16'	mRNA	-1.403	3.82548e-29	5.74931e-28
69121	'Chrdl2'	mRNA	-1.39579	0.0202483	0.0486185
243912	'Hspb6'	mRNA	-1.39479	1.90424e-222	2.58229e-220
14133	'Fcna'	mRNA	-1.39474	3.82739e-52	9.69439e-51
12575	'Cdkn1a'	mRNA	-1.39328	2.40213e-153	1.92487e-151
74251	'Ankrd9'	mRNA	-1.39278	3.33672e-65	1.05987e-63
50709	'H1f4'	mRNA	-1.39192	0.00257943	0.00767084
13048	'Cux2'	mRNA	-1.3859	0.00278709	0.00824391
12862	'Cox6a2'	mRNA	-1.38444	2.10547e-127	1.31157e-125
12803	'Cntf'	mRNA	-1.38408	3.03846e-14	2.63607e-13
118568683	'LOC118568683'	mRNA	-1.38264	0	0
252837	'Ackr4'	mRNA	-1.3823	4.03548e-15	3.66898e-14
432530	'Adcy1'	mRNA	-1.38171	5.82916e-10	3.8287e-09
12810	'Coch'	mRNA	-1.38171	0.0151765	0.0376789
333605	'Frmpd4'	mRNA	-1.37787	0.00691406	0.0186601
107765	'Ankrd1'	mRNA	-1.37645	4.08569e-06	1.86501e-05
12182	'Bst1'	mRNA	-1.3701	1.27403e-08	7.51167e-08
16502	'Kcnc1'	mRNA	-1.36475	2.42773e-48	5.79141e-47
17969	'Ncf1'	mRNA	-1.36364	1.4821e-45	3.34544e-44
103551	'Epop'	mRNA	-1.36133	1.61873e-08	9.46799e-08
11421	Ace'	mRNA	-1.35692	5.97948e-275	1.21164e-272
338370	'Nalcn'	mRNA	-1.35503	0.000811892	0.00264416
436022	'Dnaaf3'	mRNA	-1.3545	1.05765e-29	1.60874e-28
16007	'Ccn1'	mRNA	-1.35338	1.28244e-55	3.46218e-54
320159	'Togaram2'	mRNA	-1.3518	1.7127e-14	1.5014e-13
17879	'Myh1'	mRNA	-1.35163	0	0
77739	'Adamtsl1'	mRNA	-1.34908	6.66583e-40	1.34146e-38
118568299	'LOC118568299'	mRNA	-1.34609	0.000409886	0.00140828
268527	'Greb1'	mRNA	-1.34412	7.22219e-06	3.18459e-05
74747	'Ddit4'	mRNA	-1.3438	1.01382e-104	5.00634e-103
26897	'Acot1'	mRNA	-1.34312	5.80597e-157	4.76063e-155
118568653	'LOC118568653'	mRNA	-1.33935	1.88304e-20	2.14861e-19
319909	'Ism1'	mRNA	-1.33868	7.1918e-33	1.20289e-31
16497	'Kcnab1'	mRNA	-1.33788	3.70461e-05	0.000149175
15245	'Hhip'	mRNA	-1.33439	8.22401e-05	0.000314016
64074	'Smoc2'	mRNA	-1.3278	3.12451e-132	2.07856e-130
15482	'Hspa1l'	mRNA	-1.32628	3.82327e-14	3.29909e-13
13638	'Efna3'	mRNA	-1.32622	3.7328e-07	1.92414e-06
270162	'Elmod1'	mRNA	-1.32314	0.0111858	0.0287052
20716	'Serpina3n'	mRNA	-1.32239	1.3462e-165	1.1986e-163
80981	'Arl4d'	mRNA	-1.31691	1.83032e-40	3.72166e-39
353346	'Gpr141'	mRNA	-1.31382	0.0143386	0.0358394
215493	'A3galt2'	mRNA	-1.31232	0.0100412	0.0260662
237636	'Npc1l1'	mRNA	-1.31073	0.00192992	0.00588015
226691	'Ifi207'	mRNA	-1.30552	2.08265e-112	1.10587e-110
69719	'Cad'	mRNA	-1.30537	5.06086e-136	3.51252e-134
17533	'Mrc1'	mRNA	-1.30469	2.25063e-181	2.3339e-179
101488212	'Evi2'	mRNA	-1.30422	0.0195922	0.0472426
213053	'Slc39a14'	mRNA	-1.30281	2.68552e-105	1.33738e-103
71911	'Bdh1'	mRNA	-1.30083	4.60066e-21	5.39263e-20
101772	'Ano1'	mRNA	-1.30015	0	0
14233	'Foxi1'	mRNA	-1.29992	6.88385e-34	1.18859e-32
268935	'Scube3'	mRNA	-1.29975	6.88375e-18	7.07189e-17
15360	'Hmgcs2'	mRNA	-1.29956	1.64944e-243	2.55069e-241
19130	'Prox1'	mRNA	-1.29878	5.02955e-05	0.000198536
666794	'Rbm24'	mRNA	-1.29837	1.45908e-63	4.54455e-62
78283	'Map7d2'	mRNA	-1.29731	0.0116811	0.0298527
118568652	'LOC118568652'	mRNA	-1.29525	1.38812e-50	3.4515e-49
11847	'Arg2'	mRNA	-1.28861	6.76267e-98	3.16231e-96
67516	'Kctd4'	mRNA	-1.28845	2.20994e-11	1.61321e-10
53614	'Reck'	mRNA	-1.2866	5.69688e-81	2.20726e-79
118567384	'LOC118567384'	mRNA	-1.2836	5.01818e-05	0.000198131
16773	'Lama2'	mRNA	-1.28204	9.38753e-251	1.54666e-248
14570	'Arhgdig'	mRNA	-1.28143	0.00828419	0.0219348
53412	Ppp1r3c'	mRNA	-1.28019	2.0418e-219	2.68619e-217
71145	'Scara5'	mRNA	-1.27793	8.78502e-147	6.73353e-145
57266	'Cxcl14'	mRNA	-1.27686	2.43358e-132	1.63124e-130
11552	'Adra2b'	mRNA	-1.27622	0.00235134	0.00703884
105244931	'Gm40453'	mRNA	-1.27562	3.20367e-18	3.35377e-17
15200	'Hbegf'	mRNA	-1.27352	2.20059e-09	1.38402e-08
68802	'Mypn'	mRNA	-1.27318	1.09293e-117	6.17538e-116
328967	'Arhgef37'	mRNA	-1.27312	2.23413e-17	2.2429e-16
100042150	'Nrg2'	mRNA	-1.27122	5.61586e-10	3.69549e-09
622402	'Akr1c12'	mRNA	-1.27021	0.015263	0.0378653
20897	'Stra6'	mRNA	-1.27021	1.34865e-14	1.19175e-13
19245	'Ptp4a3'	mRNA	-1.27016	5.18291e-153	4.13437e-151
11468	'Actg2'	mRNA	-1.26859	4.01858e-53	1.04029e-51
140492	'Kcnn2'	mRNA	-1.26753	0.000166149	0.000606552
20698	'Sphk1'	mRNA	-1.26743	6.90491e-09	4.16444e-08
14579	'Gem'	mRNA	-1.26437	9.71157e-21	1.12696e-19
11875	'Art5'	mRNA	-1.26014	1.20705e-14	1.06984e-13
13143	'Dapk2'	mRNA	-1.25886	1.72849e-25	2.34036e-24
76453	'Prss23'	mRNA	-1.25593	7.64435e-122	4.53745e-120
73680	'Zbtb8a'	mRNA	-1.25558	9.93183e-46	2.2476e-44
76156	'Fam131b'	mRNA	-1.25531	1.11731e-09	7.19397e-09
12159	'Bmp4'	mRNA	-1.25416	3.53715e-14	3.05819e-13
20539	'Slc7a5'	mRNA	-1.25392	4.93652e-49	1.19214e-47
75695	'Rilpl1'	mRNA	-1.25064	1.27294e-89	5.51368e-88
330671	'B4galnt4'	mRNA	-1.24997	4.71232e-11	3.35786e-10
12160	'Bmp5'	mRNA	-1.24898	1.79443e-08	1.04334e-07
22354	'Vipr1'	mRNA	-1.24856	2.37088e-75	8.65347e-74
100342	'Tent5b'	mRNA	-1.24805	1.35956e-14	1.20079e-13
319293	'Gpr141b'	mRNA	-1.24743	0.00766623	0.0204522
17877	'Myf5'	mRNA	-1.24593	0.00649152	0.0176631
75581	'Yipf7'	mRNA	-1.24558	1.47316e-25	1.99926e-24
330096	'Shisa3'	mRNA	-1.24205	0.00104843	0.00334894
217826	'Kcnk13'	mRNA	-1.24205	5.58067e-08	3.10548e-07
79235	'Lrat'	mRNA	-1.24146	0.000824897	0.00268354
70892	'Ttll7'	mRNA	-1.24095	1.29161e-32	2.14202e-31
70701	'Nipal1'	mRNA	-1.23929	2.54102e-05	0.000104708
192212	'Prom2'	mRNA	-1.23807	1.37065e-142	9.94372e-141
208372	'Asb18'	mRNA	-1.23762	0.00478694	0.013442
11870	'Art1'	mRNA	-1.2367	1.71357e-68	5.7213e-67
16533	'Kcnmb1'	mRNA	-1.23628	5.85484e-09	3.55301e-08
268451	'Rab11fip4'	mRNA	-1.23623	9.84076e-56	2.66897e-54
66175	'Mustn1'	mRNA	-1.23509	5.51389e-33	9.25196e-32
57764	'Ntn4'	mRNA	-1.23342	1.90804e-23	2.41471e-22
17929	'Myom1'	mRNA	-1.23337	0	0
67473	'Slc47a1'	mRNA	-1.23304	9.99824e-08	5.45862e-07
100862072	'Gm21451'	mRNA	-1.2318	1.37147e-07	7.36226e-07
208076	'Pknox2'	mRNA	-1.22996	1.5175e-34	2.66455e-33
69065	'Chac1'	mRNA	-1.22689	6.16175e-36	1.13506e-34
330319	'Wipf3'	mRNA	-1.22436	5.35516e-23	6.64832e-22
14114	'Fbln1'	mRNA	-1.22344	6.23388e-40	1.25597e-38
12565	'Cdh9'	mRNA	-1.22306	0.00105166	0.00335797
16840	'Cnmd'	mRNA	-1.22286	2.09542e-05	8.71438e-05
76257	'Slc38a3'	mRNA	-1.22174	1.16437e-85	4.79595e-84
11937	'Atp2a1'	mRNA	-1.21782	0	0
18030	'Nfil3'	mRNA	-1.21729	7.02703e-70	2.38689e-68
70788	'Klhl30'	mRNA	-1.21307	7.037e-20	7.88153e-19
21826	'Thbs2'	mRNA	-1.21277	7.05257e-140	5.0133e-138
11606	'Agt'	mRNA	-1.21104	1.65537e-104	8.15154e-103
12816	'Col12a1'	mRNA	-1.20983	2.1722e-80	8.32472e-79
50795	'Sh3bgr'	mRNA	-1.20695	1.97201e-61	5.93251e-60
66270	'Retreg1'	mRNA	-1.20694	1.63474e-177	1.66583e-175
239122	'Setdb2'	mRNA	-1.20326	1.68995e-14	1.48294e-13
115488029	'LOC115488029'	mRNA	-1.20248	1.96077e-170	1.88887e-168
18857	'Pmp2'	mRNA	-1.20206	0.00551983	0.0152882
53901	'Rcan2'	mRNA	-1.20196	6.44704e-34	1.11426e-32
14062	'F2r'	mRNA	-1.20166	4.62717e-33	7.7985e-32
16814	'Lbx1'	mRNA	-1.20116	1.44225e-07	7.72338e-07
69852	'Tcf23'	mRNA	-1.20089	0.00221809	0.00667169
20288	'Msr1'	mRNA	-1.20009	1.80625e-13	1.49988e-12
18115	'Nnt'	mRNA	-1.19986	3.44046e-108	1.75803e-106
229599	'Ciart'	mRNA	-1.19954	1.85118e-09	1.17264e-08
219257	'Pcdh20'	mRNA	-1.19939	9.89547e-05	0.00037419
78977	'Popdc3'	mRNA	-1.1979	8.78463e-09	5.25855e-08
13527	'Dtna'	mRNA	-1.19743	1.1951e-48	2.87428e-47
66211	'Rpl3l'	mRNA	-1.19002	2.35916e-102	1.13633e-100
20524	'Slc25a17'	mRNA	-1.18893	1.01682e-165	9.09921e-164
74376	'Myo18b'	mRNA	-1.18871	1.63876e-118	9.44108e-117
279572	'Tlr13'	mRNA	-1.18056	1.39771e-09	8.93086e-09
81877	'Tnxb'	mRNA	-1.17868	0	0
22004	'Tpm2'	mRNA	-1.17683	0	0
13386	'Dlk1'	mRNA	-1.1754	1.69667e-05	7.15736e-05
75607	'Wnk2'	mRNA	-1.17365	5.03944e-73	1.76271e-71
16664	'Krt14'	mRNA	-1.17361	1.93502e-68	6.43631e-67
106393	'Srl'	mRNA	-1.17321	1.11395e-195	1.25883e-193
13070	'Cyp11a1'	mRNA	-1.16858	0.00186191	0.00568965
16560	'Kif1a'	mRNA	-1.16747	1.24601e-18	1.32197e-17
77018	'Col25a1'	mRNA	-1.16668	0.00119008	0.00376795
77627	'Efcab6'	mRNA	-1.16651	0.00047974	0.00163017
72640	'Mex3a'	mRNA	-1.16614	1.18577e-38	2.32266e-37
258571	'Olfr1033'	mRNA	-1.16448	2.01678e-31	3.21754e-30
594844	'Tceal3'	mRNA	-1.16308	0.00523387	0.0145625
94109	'Csmd1'	mRNA	-1.16218	0.000688983	0.00227753
211228	'Lrrc25'	mRNA	-1.16108	1.84133e-07	9.77443e-07
30937	'Lmcd1'	mRNA	-1.16105	1.1402e-43	2.47848e-42
16948	'Lox'	mRNA	-1.16061	3.82823e-106	1.92823e-104
24131	'Ldb3'	mRNA	-1.16019	2.79012e-257	4.96838e-255
18642	'Pfkm'	mRNA	-1.15842	0	0
72902	'Spock3'	mRNA	-1.15796	0.00613616	0.0167973
57339	'Jph1'	mRNA	-1.1578	1.80525e-49	4.39569e-48
244418	'Prag1'	mRNA	-1.15776	4.24321e-129	2.71027e-127
15370	'Nr4a1'	mRNA	-1.15611	2.60738e-47	6.03222e-46
11474	'Actn3'	mRNA	-1.1561	0	0
100861702	'Gm21149'	mRNA	-1.15608	0.00763919	0.0203924
13479	'Dpep1'	mRNA	-1.15501	2.33841e-185	2.54468e-183
193740	'Hspa1a'	mRNA	-1.15165	8.56663e-58	2.39336e-56
14201	'Fhl3'	mRNA	-1.14909	1.62084e-76	5.97778e-75
70392	'Asb12'	mRNA	-1.14539	4.28896e-12	3.26468e-11
20531	'Slc34a2'	mRNA	-1.14367	0.0121678	0.0309381
207839	'Galnt6'	mRNA	-1.14356	8.77465e-07	4.34152e-06
384061	'Fndc5'	mRNA	-1.143	7.70182e-17	7.54727e-16
194231	'Cnksr1'	mRNA	-1.14264	1.11092e-31	1.78853e-30
215707	'Ccdc92'	mRNA	-1.14232	1.77459e-36	3.30352e-35
16495	'Kcna7'	mRNA	-1.14022	1.23293e-40	2.50985e-39
83679	'Pde4dip'	mRNA	-1.13991	0	0
16485	'Kcna1'	mRNA	-1.13982	6.276e-19	6.76282e-18
20714	'Serpina3k'	mRNA	-1.13706	4.03018e-05	0.000161473
50490	'Nox4'	mRNA	-1.13404	1.94683e-23	2.46202e-22
68828	'Sync'	mRNA	-1.13346	6.82316e-18	7.02192e-17
21990	'Tph1'	mRNA	-1.13295	2.3011e-32	3.79122e-31
12273	'C5ar1'	mRNA	-1.13157	4.24748e-23	5.29553e-22
11459	'Acta1'	mRNA	-1.13054	0	0
12955	'Cryab'	mRNA	-1.13033	4.6469e-159	3.9575e-157
78830	'Slc25a12'	mRNA	-1.12948	1.05996e-95	4.85354e-94
17880	'Myh11'	mRNA	-1.12892	1.57612e-223	2.15391e-221
15464	'Hrc'	mRNA	-1.12749	2.96907e-179	3.04312e-177
266815	'Mill1'	mRNA	-1.12664	0.000718861	0.00236389
76757	'Trdn'	mRNA	-1.12637	8.41193e-120	4.89419e-118
238875	'Gapt'	mRNA	-1.12577	0.00728732	0.0195419
18011	'Neurl1a'	mRNA	-1.12387	1.42189e-38	2.78207e-37
18761	'Prkcq'	mRNA	-1.12378	4.80098e-28	7.02961e-27
13117	'Cyp4a10'	mRNA	-1.12347	0.0155353	0.0384329
69642	'Mlip'	mRNA	-1.12313	9.31894e-39	1.83148e-37
545370	'Hmcn1'	mRNA	-1.12279	2.73821e-74	9.79148e-73
27389	'Dusp13'	mRNA	-1.12189	2.73665e-25	3.67717e-24
240892	'Dusp27'	mRNA	-1.12162	1.73893e-17	1.75577e-16
246256	'Fcgr4'	mRNA	-1.12008	5.02515e-09	3.07279e-08
109828	'C7'	mRNA	-1.11982	2.42674e-06	1.13719e-05
67252	'Cap2'	mRNA	-1.11943	2.26879e-42	4.77855e-41
74211	'1700017B05Rik'	mRNA	-1.11875	7.92663e-81	3.05106e-79
81897	'Tlr9'	mRNA	-1.11838	1.04105e-05	4.50151e-05
268902	'Robo2'	mRNA	-1.11668	3.78802e-06	1.73497e-05
237310	'Il22ra2'	mRNA	-1.11604	0.0118976	0.0303144
64176	'Sv2b'	mRNA	-1.11511	0.00747792	0.0200073
76469	'Cmya5'	mRNA	-1.11381	2.56302e-213	3.22739e-211
78943	'Ern1'	mRNA	-1.11146	1.5081e-78	5.69299e-77
215627	'Zbtb8b'	mRNA	-1.1109	8.05238e-48	1.89526e-46
331532	'Tceal5'	mRNA	-1.11084	6.86587e-05	0.000264854
70598	'Filip1'	mRNA	-1.10983	2.97841e-75	1.08484e-73
12994	'Csn3'	mRNA	-1.10936	3.89808e-109	2.00934e-107
23831	'Car14'	mRNA	-1.10747	1.42975e-15	1.32589e-14
78754	'Galnt15'	mRNA	-1.1069	1.62036e-180	1.67048e-178
23828	'Bves'	mRNA	-1.10616	1.48033e-17	1.50068e-16
19091	'Prkg1'	mRNA	-1.1058	6.95555e-19	7.4905e-18
13346	'Des'	mRNA	-1.10307	1.85592e-232	2.61745e-230
434246	'Trim72'	mRNA	-1.09967	3.12342e-61	9.31687e-60
230099	'Car9'	mRNA	-1.09906	0.00615553	0.0168424
17313	'Mgp'	mRNA	-1.09885	9.69808e-53	2.49224e-51
634731	'Susd1'	mRNA	-1.09688	2.77468e-19	3.03066e-18
504193	'Npcd'	mRNA	-1.0961	4.72908e-08	2.64748e-07
381308	'Ifi211'	mRNA	-1.09336	1.13547e-31	1.82472e-30
19283	'Ptprz1'	mRNA	-1.09044	1.91502e-06	9.10838e-06
56405	'Dusp14'	mRNA	-1.09	2.57366e-10	1.74773e-09
55990	'Fmo2'	mRNA	-1.08891	7.04469e-133	4.74011e-131
320707	'Atp2b3'	mRNA	-1.08853	0.000526587	0.00177805
76293	'Mfap4'	mRNA	-1.08802	7.26599e-23	8.97632e-22
16819	'Lcn2'	mRNA	-1.08796	6.15837e-114	3.37161e-112
56323	'Dnajb5'	mRNA	-1.0879	5.56119e-62	1.68162e-60
68655	'Fndc1'	mRNA	-1.08547	3.24848e-118	1.85933e-116
16012	'Igfbp6'	mRNA	-1.08537	9.82639e-117	5.48194e-115
13628	'Eef1a2'	mRNA	-1.08313	1.74749e-207	2.13935e-205
11689	'Alox5'	mRNA	-1.08015	5.54718e-10	3.65165e-09
68039	'Nmb'	mRNA	-1.07789	2.11415e-08	1.22198e-07
114644	'Slc13a3'	mRNA	-1.07642	5.33085e-07	2.71141e-06
118568301	'LOC118568301'	mRNA	-1.07608	2.4895e-06	1.16505e-05
26557	'Homer2'	mRNA	-1.07555	7.32254e-39	1.44234e-37
13649	'Egfr'	mRNA	-1.07528	2.84351e-88	1.21083e-86
20491	'Sla'	mRNA	-1.07512	3.11826e-17	3.11279e-16
245026	'Col6a6'	mRNA	-1.07509	1.7631e-14	1.54482e-13
118567893	'LOC118567893'	mRNA	-1.07504	4.62249e-41	9.53098e-40
228608	'Smox'	mRNA	-1.07439	2.93439e-41	6.07165e-40
12053	'Bcl6'	mRNA	-1.07405	7.73736e-92	3.46198e-90
432779	'Lrrc14b'	mRNA	-1.07233	4.18499e-34	7.26868e-33
17996	'Neb'	mRNA	-1.07158	5.49584e-248	8.72849e-246
17928	'Myog'	mRNA	-1.07147	4.90776e-05	0.000194163
21957	'Tnnt3'	mRNA	-1.07073	0	0
58223	'Mmp19'	mRNA	-1.06931	9.28237e-111	4.89937e-109
210027	'Slc35f3'	mRNA	-1.06927	2.19553e-44	4.83813e-43
100038909	'Gm14548'	mRNA	-1.06926	0.00544861	0.0151146
22417	'Wnt4'	mRNA	-1.06881	9.59022e-69	3.20808e-67
14276	'Folr2'	mRNA	-1.06762	3.46589e-47	8.00788e-46
217217	'Asb16'	mRNA	-1.06716	1.33002e-22	1.62939e-21
21953	'Tnni2'	mRNA	-1.06704	7.91775e-220	1.04949e-217
68107	'Cntd1'	mRNA	-1.06625	0.00598125	0.0164165
74253	'Klrg2'	mRNA	-1.06531	0.00334038	0.00972544
56430	'Clip1'	mRNA	-1.06471	1.14155e-166	1.04271e-164
54612	'Sfrp5'	mRNA	-1.06053	8.11539e-15	7.27332e-14
216011	'Lrrc20'	mRNA	-1.05962	6.84382e-42	1.43119e-40
14585	'Gfra1'	mRNA	-1.05941	4.52815e-13	3.67696e-12
238564	'Mylk4'	mRNA	-1.05803	6.53811e-261	1.21327e-258
26549	'Itgb1bp2'	mRNA	-1.05697	1.42904e-47	3.33676e-46
68016	'Cavin4'	mRNA	-1.05633	2.47997e-28	3.64329e-27
18019	'Nfatc2'	mRNA	-1.05296	1.64187e-27	2.35705e-26
11565	'Adssl1'	mRNA	-1.05271	9.31707e-157	7.6042e-155
68810	'Nexn'	mRNA	-1.05028	1.04306e-54	2.7693e-53
64898	'Lpin2'	mRNA	-1.05025	1.04959e-100	5.01444e-99
12258	'Serping1'	mRNA	-1.04979	4.19741e-170	3.99979e-168
170743	'Tlr7'	mRNA	-1.04884	3.68409e-17	3.66724e-16
18654	'Pgf'	mRNA	-1.04862	5.2236e-10	3.44894e-09
103710	'Slc35e4'	mRNA	-1.0481	8.08073e-31	1.26852e-29
320685	'Dctd'	mRNA	-1.04788	1.74198e-13	1.44719e-12
14537	'Gcnt1'	mRNA	-1.04755	2.46142e-11	1.79159e-10
105244006	'Gm39701'	mRNA	-1.04754	3.68034e-158	3.08956e-156
11668	'Aldh1a1'	mRNA	-1.04658	2.61292e-159	2.24698e-157
14268	'Fn1'	mRNA	-1.04571	0	0
216961	'Coro6'	mRNA	-1.04524	1.53527e-66	4.97524e-65
15478	'Hs3st3a1'	mRNA	-1.04498	0.000205377	0.00073928
59011	'Myoz1'	mRNA	-1.04467	4.23591e-184	4.49848e-182
18619	'Penk'	mRNA	-1.04438	2.15323e-39	4.2989e-38
19309	'Pygm'	mRNA	-1.04309	0	0
110308	'Krt5'	mRNA	-1.04129	7.5366e-84	3.04731e-82
229706	'Slc6a17'	mRNA	-1.03747	0.00232415	0.00696811
18679	'Phka1'	mRNA	-1.03739	4.5578e-107	2.31555e-105
16331	'Inpp5d'	mRNA	-1.03545	5.86755e-32	9.55115e-31
380698	'Obscn'	mRNA	-1.03333	1.96742e-247	3.09675e-245
225288	'Fhod3'	mRNA	-1.03203	1.09187e-26	1.54359e-25
17312	'Clec10a'	mRNA	-1.03172	2.5128e-72	8.7201e-71
74145	'F13a1'	mRNA	-1.03014	3.34579e-114	1.83748e-112
245880	'Wasf3'	mRNA	-1.02973	0.00174199	0.00534543
19220	'Ptgfr'	mRNA	-1.02874	1.39198e-13	1.16354e-12
12715	'Ckm'	mRNA	-1.02843	0	0
12818	'Col14a1'	mRNA	-1.02809	3.43793e-130	2.24471e-128
14130	'Fcgr2b'	mRNA	-1.0266	3.65281e-39	7.25173e-38
16525	'Kcnk1'	mRNA	-1.02578	1.90116e-38	3.70337e-37
26362	'Axl'	mRNA	-1.02509	6.50874e-158	5.41239e-156
58182	'Prokr1'	mRNA	-1.02468	0.0204797	0.0491005
16414	'Itgb2'	mRNA	-1.02446	2.36723e-35	4.2627e-34
74646	'Spsb1'	mRNA	-1.02379	9.37387e-41	1.91485e-39
28240	'Trpm2'	mRNA	-1.02358	6.63468e-05	0.000256441
14371	'Fzd9'	mRNA	-1.02113	0.00221084	0.00665555
20410	'Sorbs3'	mRNA	-1.02098	1.10616e-99	5.24209e-98
381338	'Lonrf2'	mRNA	-1.02038	0.00049421	0.00167386
102633156	'Gm4631'	mRNA	-1.02032	0.00489883	0.0137169
434219	'Trim30c'	mRNA	-1.01912	0.00186768	0.00570338
105859	'Csdc2'	mRNA	-1.01872	4.14802e-10	2.75945e-09
140491	Ppp1r3a'	mRNA	-1.01853	1.24888e-76	4.61563e-75
219148	'Fam167a'	mRNA	-1.01824	5.1887e-05	0.000204132
12335	'Capn3'	mRNA	-1.01749	1.39919e-35	2.53508e-34
20975	'Synj2'	mRNA	-1.01731	1.52195e-74	5.4756e-73
269437	'Plch1'	mRNA	-1.01714	0.0165125	0.0406053
11464	'Actc1'	mRNA	-1.01409	1.25542e-19	1.39281e-18
433294	'Mettl21c'	mRNA	-1.01332	0.0033656	0.00978918
242894	'Actr3b'	mRNA	-1.01257	1.53576e-06	7.39727e-06
11636	'Ak1'	mRNA	-1.01245	1.22841e-117	6.91876e-116
83382	'Siglece'	mRNA	-1.01087	0.000139975	0.00051732
11670	'Aldh3a1'	mRNA	-1.01072	7.95775e-06	3.48539e-05
208164	'Fam180a'	mRNA	-1.01052	9.54955e-06	4.1484e-05
107769	'Tm6sf1'	mRNA	-1.0089	7.18117e-25	9.55448e-24
20741	'Sptb'	mRNA	-1.00809	8.81057e-78	3.29071e-76
399548	'Scn4b'	mRNA	-1.00739	6.43314e-85	2.63132e-83
17349	'Mlf1'	mRNA	-1.00699	2.7082e-66	8.74412e-65
276891	'Timd4'	mRNA	-1.00574	1.65828e-06	7.94828e-06
215418	'Csrnp1'	mRNA	-1.00516	2.93176e-17	2.93492e-16
13808	'Eno3'	mRNA	-1.00438	1.07661e-300	2.43327e-298
382427	'Best3'	mRNA	-1.00195	5.64693e-13	4.55188e-12
67866	'Wfdc1'	mRNA	-1.0016	1.39367e-10	9.63114e-10
55987	'Cpxm2'	mRNA	-1.00144	2.32976e-14	2.03022e-13
